# Supplementary material for: Effect of the Rearing Substrate on Total Protein and Amino Acid Composition in Black Soldier Fly
Source: Foods. 2021 Jul 30;10(8):1773. doi: 10.3390/foods10081773 (PMC8391998; doi:10.3390/foods10081773)
Supplement: Supplementary file 1 [file foods-10-01773-s001.zip]

Archive with 1 entries (1 files):
- foods-1244081-supplementary.pdf
